# Supplementary material for: TAR RNA Mediated Folding of a Single-Arginine-Mutant HIV-1 Tat Protein within HeLa Cells Experiencing Intracellular Crowding
Source: Int J Mol Sci. 2021 Sep 16;22(18):9998. doi: 10.3390/ijms22189998 (PMC8468913; doi:10.3390/ijms22189998)
Supplement: Supplementary file 1 [file ijms-22-09998-s001.zip]

Archive with 3 entries (3 files):
- ijms-1315404-SI_0915.pdf
- Table  S1.xlsx
- Video S1_R52Tat _NO TAR RNA(1016).avi
