# Supplementary material for: TAR RNA Mediated Folding of a Single-Arginine-Mutant HIV-1 Tat Protein within HeLa Cells Experiencing Intracellular Crowding
Source: Int J Mol Sci. 2021 Sep 16;22(18):9998. doi: 10.3390/ijms22189998 (PMC8468913; doi:10.3390/ijms22189998)
Supplement: Supplementary file 1 [file ijms-22-09998-s001.zip › Table S1.xlsx]

## Sheet: Sheet1
		DPI 1	Refolding enhancement factor (%)	Relative of Refolded GFP intensity (L.U.)
		wtTat-EGFP** / T2	I 3(L.U.)+TAR RNA/T (min)	I ( 0.3 µM TAR RNA ) -I ( 0µM TAR RNA)
		T 1 (20min)	0.013 *100% =1.3%	0.013 - 0.028 = - 0.067 (L.U.)
		T 2 (30min)	0.017*100% =1.7%	0.017 - 0.042 = - 0.025 (L.U.)
		T 3 (40min)	0.022*100% = 2.22%	0.022 - 0.049 = - 0.027 (L.U.)
		R52Tat-EGFP / T	I (L.U.)+TAR RNA/T (min)	I ( 0.3 µM TAR RNA ) -I ( 0µM TAR RNA)
		T 1 (20min)	0.033*100% = 3.3%	0.033 - 0.031 = 0.002 (L.U.)
		T 2 (30min)	0.042*100% = 4.2%	0.057 - 0.037 = 0.02 (L.U.)
		T 3 (40min)	0.06*100% = 6%	0.06 - 0.04 = 0.02 (L.U.)
		R53Tat-EGFP / T	I (L.U.)+TAR RNA/T (min)	I ( 0.3 µM TAR RNA ) -I ( 0µM TAR RNA)
		T 1 (20min)	0.0*100% = 0%	0.0 - 0.0 = 0 (L.U.)
		T 2 (30min)	0.0*100% = 0%	0.0 - 0.0 = 0 (L.U.)
		T 3 (40min)	0.0*100% = 0%	0.0 - 0.0 = 0(L.U.)
		R52R53Tat-EGFP / T	I (L.U.)+TAR RNA/T (min)	I ( 0.3 µM TAR RNA ) -I ( 0µM TAR RNA)
		T 1 (20min)	0.0*100% = 0%	0.0 - 0.0 = 0 (L.U.)
		T 2 (30min)	0.0*100% = 0%	0.0 - 0.0 = 0 (L.U.)
		T 3 (40min)	0.01*100% = 1%	0.07 - 0.045 = 0.027 (L.U.)
		1 DPI ; Denatured Protein of Interest
		2 T ; Amount of time
		3 I ; Saturated GFP intensity
		** ; Denatured Protein of Interest (Tat-EGFP) was denatured at the same concentration from 0.05~0.1μg of native protein of interest.
